# Supplementary material for: Genetic architecture of a pollinator shift and its fate in secondary hybrid zones of two Petunia species
Source: BMC Biol. 2023 Mar 20;21:58. doi: 10.1186/s12915-023-01561-x (PMC10029178; doi:10.1186/s12915-023-01561-x)
Supplement: Supplementary file 2 — Additional file 2. Phenotype measurement data. The table includes the phenotypic values of each plant. The details on the headers of the measurement files are found in the github repository, at https://github.com/Kuhlemeier-lab/Petunia_hybrid_pollinator_genetics/blob/main/data/phenotype_header_info.csv. [file 12915_2023_1561_MOESM2_ESM.csv]

new_id_short	original_id	parental	plant	n	colour	uv	D1	D1_sd	D2	D2_sd	Dsum	Dsum_sd	pist	pistil_sd	flav	flavonol_sd	antho	antho_sd
8	pdc_12-1	12	1	5	red	r	1.7564	0.119479286907815	2.291	0.175734174251908	4.0474	0.242547521116996	4.6	0.117898261225516	25.0888	7.26843705345241	34.1154	2.41488266795718
9	pdc_14-2	14	2	5	red	r	1.964	0.08921602994978	2.6596	0.109719187018497	4.6236	0.168873621385935	5.6456	0.088548291908992	14.1372	2.10007516532147	33.7006	3.04706576889965
10	pdc_18-2	18	2	5	red	r	2.3226	0.115112119257705	2.7198	0.139106793507722	5.0424	0.126397389213544	6.0646	0.040165905940238	19.472	1.59506379182778	36.5038	1.45942341354385
13	pdc_21-10	21	10	5	purple	a	2.1064	0.033753518335131	2.517	0.078651128408943	4.6234	0.094516136188484	5.3636	0.14810570549442	75.2406	6.753168759923	11.9318	1.79710620164753
14	pdc_21-11	21	11	5	pink	r	2.0118	0.119240093928175	2.5876	0.235492675045319	4.5994	0.239555421562527	5.6844	0.055179706414587	21.9328	2.68339909443228	10.003	2.79108052553129
11	pdc_21-3	21	3	5	pink	r	2.3714	0.04791972454011	2.8706	0.171773979403168	5.242	0.136881335469815	6.201	0.086275720802553	26.5094	6.37288618288449	14.3144	2.24327769123664
12	pdc_21-5	21	5	5	dusty red	r	2.2714	0.080974069923649	2.7278	0.098299033565951	4.9992	0.142382232037568	6.0712	0.139519532682704	22.0208	3.37349450866605	11.5168	1.07708922564475
15	pdc_23-3	23	3	5	red	r	2.44833333333333	0.058002873492038	2.638	0.086063929726686	5.08633333333333	0.137863459021357	5.8744	0.08993497651081	17.3072	1.77254483723262	46.4816	7.11582372603482
16	pdc_25-2	25	2	5	red	r	2.0732	0.131917398397634	2.6422	0.174142757529563	4.7154	0.196603153586101	5.833	0.132419787041061	21.3532	3.67738666718636	47.2852	11.0183582125469
17	pdc_26-4	26	4	5	white	a	2.4074	0.075602909996904	2.4452	0.067094709180382	4.8526	0.103917274791057	4.8492	0.050623117248941	73.0126	16.5901772835615	0.3346	0.432154254867403
18	pdc_26-5	26	5	6	white	a	2.1932	0.052722860316944	2.3058	0.038803350370812	4.499	0.090997252705782	4.61566666666667	0.147202807944233	38.9786666666667	3.21816144198309	0.1675	0.159518964389818
19	pdc_27-1	27	1	7	white	a	2.519	0.016970562748477	2.329	0.005656854249492	4.848	0.011313708498985	5.47642857142857	0.15388183469019	64.9534285714286	6.95810598887233	0.22	0.152737247149039
20	pdc_28-3	28	3	5	pink	r	2.4732	0.104413600646659	2.81	0.127872983855074	5.2832	0.179836592494409	5.7258	0.246659076459797	17.3564	3.75106102323063	10.4196	1.34023591206921
21	pdc_28-4	28	4	5	pink	r	2.621	0.074269778510509	2.7984	0.148389015765992	5.4194	0.187745306199649	5.6932	0.148290930268847	12.3562	2.24631380265536	3.6266	0.982790567720305
24	pdc_29-16	29	16	5	white	r	2.1772	0.134125687323495	2.5222	0.133499812733951	4.6994	0.242712381225186	4.6038	0.20387422593354	33.8394	2.72360446834705	0.271	0.181547514441812
27	pdc_29-17	29	17	6	red	r	1.73966666666667	0.141635682886293	2.70383333333333	0.090012036232199	4.4435	0.16323816955602	4.9815	0.166358348152415	27.4843333333333	4.16699621630098	21.4428333333333	3.90979147355286
28	pdc_29-20	29	20	6	white	a	2.51766666666667	0.080281172554134	2.51333333333333	0.170746205423918	5.031	0.23466231056563	4.97316666666667	0.101598064286022	63.7066666666667	7.37243131311962	0.195833333333333	0.229286211244084
29	pdc_29-22	29	22	5	purple	a	1.8962	0.109387842103225	2.6032	0.117139660235123	4.4994	0.044455595823248	4.9164	0.107987499276537	96.7378	4.5754804884296	14.5696	2.42917842078346
22	pdc_29-8	29	8	5	pink	a	2.2448	0.129503667901724	2.5188	0.143630428531005	4.7636	0.236162655811625	5.14	0.278933683874859	93.4778	8.38731671632829	3.165	0.394407783898848
23	pdc_29-9	29	9	5	red	r	2.1034	0.099087335214951	2.3722	0.097096343906452	4.4756	0.101243765240137	4.9996	0.19164107075468	33.3352	1.9675349298043	27.153	3.725902910705
30	pdc_32-2	32	2	5	white	a	2.4065	0.089314052645706	2.5	0.11350477229321	4.9065	0.20114422686222	4.9564	0.184609858891664	64.8922	7.85086203547101	0.5122	0.38416298624412
25	pdc_33-1	33	1	5	white	a	1.94275	0.143316374965785	2.23375	0.100562998496796	4.1765	0.234134576686145	4.5056	0.105267753847035	67.3682	4.95126990781153	0.1214	0.250756455550002
31	pdc_34-6	34	6	7	white	r	2.1295	0.07437405461584	2.64983333333333	0.117703724098546	4.77933333333333	0.147024714475719	5.066	0.268715462897095	16.1025714285714	1.94756171122961	0.489857142857143	0.329019466785492
26	pdc_36-2	36	2	5	purple	a	2.084	0.077443527812207	2.5888	0.171498396493961	4.6728	0.212823166032272	5.175	0.166770800801579	77.5202	5.62562376097086	26.1648	2.23674578349888
1	pdc_4-1	4	1	5	purple	a	1.9724	0.069428380364229	2.4228	0.059755334489902	4.3952	0.093822705141133	5.008	0.134424700111252	104.032	9.36108201545099	21.4202	2.76613244440681
2	pdc_4-3	4	3	5	pale pink	a	2.505	0.093024190402282	2.93	0.192067696398952	5.435	0.116045249795069	5.582	0.18349386910739	82.6022	5.4594587369079	3.128	0.990466809135975
32	pdc_41-18	41	18	5	white	a	2.62566666666667	0.10625127450216	3.04533333333333	0.114019004263909	5.671	0.115191145493046	5.5068	0.159531188173348	66.1818	5.09938042314946	0.8238	0.758238221141615
33	pdc_41-29	41	29	5	white	a	1.932	0.164756385814531	2.4275	0.065830590660169	4.3595	0.21924339594767	4.4088	0.165227721645007	69.2434	10.7585600477016	1.371	3.04667819107959
34	pdc_41-30	41	30	5	white	a	2.0364	0.07435253862512	2.456	0.103443221140875	4.4924	0.087363035661543	4.456	0.119542879336245	46.5568	4.68550677088402	0.1498	0.158244115214437
35	pdc_47-8	47	8	6	white	a	2.2325	0.087568830070979	2.58383333333333	0.099938814615077	4.81633333333333	0.16631255715269	5.1135	0.268986802650241	55.3338333333333	7.95649886361248	1.61566666666667	3.35697248524123
36	pdc_47-9	47	9	5	white	a	2.1492	0.073168982499417	2.5018	0.081025921778157	4.651	0.149662954668147	4.8862	0.218672586301987	58.4422	4.00620695920718	0.4988	0.400544254733481
38	pdc_48-11	48	11	5	pink	a	1.9874	0.03245458365162	2.3008	0.13006613702267	4.2882	0.128692268610045	4.682	0.107384822018757	67.5896	2.11561735670702	2.3194	1.19054999895006
39	pdc_48-25	48	25	8	pale pink	a	2.25175	0.128403104101331	2.4655	0.113284723468915	4.71725	0.210358707246184	4.935875	0.233878746056889	56.788625	5.64417201159112	0.6255	0.274641584615295
40	pdc_48-38	48	38	5	pale pink	a	2.1976	0.073829533386037	2.4188	0.043717273473994	4.6164	0.098796761080513	4.788	0.112278671171331	58.5608	4.32632467574961	1.2584	0.808226639006659
41	pdc_48-45	48	45	5	pale pink	r	2.3666	0.044864239656992	2.2964	0.061768114751869	4.663	0.084590188556357	5.078	0.091722407295055	18.2032	3.69937693402551	1.0124	0.44403468333003
42	pdc_48-47	48	47	5	white	r	2.0594	0.129895342487712	2.1542	0.1181173145648	4.2136	0.239217056248086	4.5402	0.206276998232959	17.417	3.21200700497368	0.583	0.604023178363215
43	pdc_48-48	48	48	5	pale pink	r	2.1944	0.086448250416073	2.3226	0.085465197595279	4.517	0.158297188856909	4.8238	0.251417382056213	11.1324	2.02869559076762	0.3812	0.372319352169613
37	pdc_48-5	48	5	5	pale pink	r	2.209	0.049886537930254	2.58825	0.048520614175833	4.79725	0.083623660926	5.0324	0.077777246029928	17.4972	2.72767276263118	2.3332	0.399005889680842
44	pdc_48-53	48	53	5	white	a	2.0756	0.047183683620506	2.207	0.107874927578191	4.2826	0.122422628627227	4.7758	0.214058870407185	64.2324	5.95274262840248	0.3418	0.295874466623938
45	pdc_48-62	48	62	5	pink	r	2.1876	0.110235203088669	2.4268	0.100877153012959	4.6144	0.190998167530477	4.7362	0.177285645216978	18.094	2.90860602351023	3.5616	0.509720805932032
46	pdc_49-3	49	3	6	white	a	2.916	0.131276425911128	2.5698	0.051006862283422	5.4858	0.118436480866327	5.724	0.097420737012199	53.7918333333333	1.26972460268622	0.075	0.121284788823661
47	pdc_49-31	49	31	5	white	a	2.2298	0.086545941557071	2.3004	0.152785143256797	4.5302	0.21237867124549	5.17575	0.237504210488993	43.6412	4.51339253777023	0.4724	0.309464537548327
48	pdc_51-6	51	6	6	white	a	2.2798	0.119034448795296	2.2234	0.155204059225266	4.5032	0.241176698708644	4.56183333333333	0.288830342358047	65.7235	6.28287369760049	0.297666666666667	0.627600403654002
51	pdc_52-12	52	12	5	pale pink	a	2.5582	0.086863110697235	2.5458	0.086450563907935	5.104	0.153991882902963	5.7518	0.190692684704999	69.1828	3.79592343178837	0.7112	0.920046303182617
52	pdc_52-13	52	13	5	pink	a	2.0206	0.091505737525032	2.293	0.123685083983478	4.3136	0.199446233356261	4.6134	0.179406800317045	81.0778	10.2031236246553	3.587	0.549425609159238
53	pdc_52-15	52	15	6	white	a	2.69583333333333	0.151988705720743	2.6775	0.104162853263532	5.37333333333333	0.213905274985604	6.118	0.338141982013473	61.5836	8.21538171967681	0.611	0.406071422289232
54	pdc_52-16	52	16	6	white	a	2.4722	0.154806976586974	2.794	0.094284145008586	5.2662	0.113221906007628	5.964	0.247297391818029	60.9372	6.47685214436766	0.6428	0.552453346446557
55	pdc_52-17	52	17	5	pink	a	2.5992	0.100978710627538	2.5192	0.079722644211039	5.1184	0.139223920358536	5.4542	0.136248669718277	68.427	4.18742940238997	1.5452	0.491131041576482
56	pdc_52-18	52	18	5	pink	a	2.3212	0.106563126831001	2.2974	0.109862641512026	4.6186	0.198525313247455	5.2788	0.10688404932449	58.415	25.7593155285617	4.5878	1.16406473187705
57	pdc_52-19	52	19	5	pink	a	2.0016	0.09841900223026	2.2362	0.071040129504387	4.2378	0.152796269587971	4.545	0.094427220651674	81.085	5.10065265431787	3.3794	0.64411901074258
49	pdc_52-3	52	3	5	pink	a	2.3678	0.102697127515817	2.599	0.100590755042399	4.9668	0.151791633498029	5.3504	0.147452704281746	56.6614	4.91137071498375	2.8464	0.313978980188165
50	pdc_52-5	52	5	6	pale pink	a	2.26083333333333	0.075499448121603	2.18666666666667	0.068861213078675	4.4475	0.083880271816441	4.9232	0.09566974443365	79.9383333333333	7.42817338695501	0.916666666666667	0.870280567786427
59	pdc_53-11	53	11	7	white	a	2.3145	0.097643740198745	2.85383333333333	0.158006856391318	5.16833333333333	0.198165250906073	5.02528571428571	0.143419796734056	68.1221428571429	4.77779249683964	0.186857142857143	0.3015340934684
60	pdc_53-33	53	33	7	white	r	2.29116666666667	0.20107453012917	2.32533333333333	0.113276063961751	4.6165	0.167294650243216	4.75	0.24255033841796	46.5975714285714	10.0256312163232	0.115857142857143	0.101761860195636
58	pdc_53-4	53	4	6	white	a	2.395	0.088647617001248	2.6675	0.085026466467801	5.0625	0.143864867149697	5.08266666666667	0.042865681689047	62.2666666666667	3.74051999950096	0.171	0.275534389868125
3	pdc_7-4	7	4	5	red	r	2.0606	0.133185209389031	2.6004	0.129995384533452	4.661	0.1728467529345	5.614	0.134833230325465	18.9668	4.12041838895033	48.8164	2.356951908716
6	pdc_8-20	8	20	3	purple	a	1.40233333333333	0.357716834008875	1.88333333333333	0.312930237166902	3.28566666666667	0.629928038218123	3.86333333333333	0.60135957075059	102.359333333333	6.63981598640605	30.8566666666667	1.25650560417904
7	pdc_8-22	8	22	5	red	r	1.9444	0.056694796939402	2.1626	0.10648614933408	4.107	0.115353803578382	4.926	0.140107101889947	21.0678	2.28131578261318	61.1454	8.3859831743213
4	pdc_8-7	8	7	5	purple	a	1.9578	0.107348497893543	2.1168	0.084792098688498	4.0746	0.165880378586498	4.904	0.203174801587205	82.9362	16.3276591616802	42.0762	2.93850764845015
5	pdc_8-8	8	8	5	purple	a	1.62525	0.11978974636142	1.92875	0.082673554820551	3.554	0.120976581755864	4.254	0.213143144388929	113.8914	13.6584954625317	35.514	6.84188764157962
61	ponto_1-6	1	6	5	dark pink/red	r	1.458	0.123369364106329	2.744	0.130499042142079	4.202	0.171668284782018	4.6746	0.127643252857329	15.861	NA	40.489	NA
69	ponto_14-15	14	15	5	pink	r	1.798	0.090111042608551	2.814	0.109224539367305	4.612	0.094180677423769	4.8718	0.22219518446627	13.837	1.51002135746485	3.4924	1.1069978771434
66	ponto_14-21	14	21	5	pale pink	a	2.27	0.091378334412485	2.698	0.100349389634417	4.968	0.169322178110253	5.5336	0.152713129756416	54.5778	5.0556294069087	0.8946	0.618270005741828
67	ponto_14-26	14	26	5	pink	r	2.06	0.13729530217746	2.752	0.067601775124622	4.812	0.125976188226188	5.105	0.160752915992215	11.8546	0.479729924019755	2.451	1.21487077502095
68	ponto_14-31	14	31	5	white	a	2.568	0.088430763877737	2.594	0.082945765413311	5.162	0.163920712541155	5.374	0.20181427105138	64.0918	5.98884823651426	0.3468	0.324267944761736
70	ponto_14-37	14	37	5	pale pink	a	2.066	0.155338340405709	2.856	0.124619420637395	4.922	0.170205757834452	5.4732	0.192988859782113	75.357	6.06314254326913	0.6662	0.460539032004889
63	ponto_7-12	7	12	5	dark pink/red	r	1.682	0.115195486022674	2.78	0.156044865343272	4.462	0.098081598681914	4.8324	0.133134518439059	14.221	0.550699555111496	29.463	3.84331046538441
64	ponto_7-33	7	33	5	dark pink/red	r	1.67	0.110453610171873	2.816	0.100149887668434	4.486	0.11865917579353	5.0348	0.141575774763905	NA	NA	NA	NA
62	ponto_7-4	7	4	5	dark pink/red	r	1.72	0.0556776436283	2.98	0.086023252670426	4.7	0.078740078740118	5.5262	0.135461064516709	17.2828	1.84789777855811	40.8738	9.04741107720877
65	ponto_8-5	8	5	5	red	r	2.154	0.144844744467999	2.644	0.06308724118235	4.798	0.173695135222608	5.7584	0.088228680144271	17.863	NA	38.952	NA
