# Supplementary material for: Genetic architecture of a pollinator shift and its fate in secondary hybrid zones of two Petunia species
Source: BMC Biol. 2023 Mar 20;21:58. doi: 10.1186/s12915-023-01561-x (PMC10029178; doi:10.1186/s12915-023-01561-x)
Supplement: Supplementary file 3 — Additional file 3. Read and alignment metrics. Table showing the read pair numbers and genome coverage of each DNAseq library. [file 12915_2023_1561_MOESM3_ESM.csv]

LIBRARY	UNPAIRED_READS_EXAMINED	READ_PAIRS_EXAMINED	UNPAIRED_READ_DUPLICATES	READ_PAIR_DUPLICATES	READ_PAIR_OPTICAL_DUPLICATES	PERCENT_DUPLICATION	GENESPACE_MEAN_COVERAGE	GENE_SPACE_SD_COVERAGE	GENE_SPACE_MEDIAN_COVERAGE	GENE_SPACE_PCT_1X	GENE_SPACE_PCT_5X	MEAN_COVERAGE	SD_COVERAGE	MEDIAN_COVERAGE	PCT_1X	PCT_5X
10_marked_dup_metrics.txt:2016lib10	128300	20728427	12129	1244654	0	0.060152	4.197225	7.027211	4	0.845293	0.390494	3.177258	5.802465	2	0.736674	0.270451
11_marked_dup_metrics.txt:2016lib11	147761	23901703	13608	1367922	0	0.057339	4.39971	5.712451	4	0.849928	0.415944	3.944961	5.23505	3	0.758498	0.365594
12_marked_dup_metrics.txt:2016lib12	225437	38273679	26007	2400725	0	0.06288	7.061149	7.974921	6	0.883842	0.660649	6.159551	7.313864	5	0.800248	0.559771
13_marked_dup_metrics.txt:2018lib13	204200	30931022	26647	2786511	205004	0.090221	5.259402	5.891572	5	0.884133	0.526926	4.877746	5.722448	4	0.804785	0.471456
14_marked_dup_metrics.txt:2018lib14	203173	30098230	24652	2240238	161575	0.074589	5.316787	7.039913	5	0.874565	0.52683	4.7403	6.306815	4	0.790347	0.455491
15_marked_dup_metrics.txt:2018lib15	129754	18617618	13217	1384577	101079	0.074465	3.339501	4.528345	3	0.833288	0.273287	2.995305	4.253955	2	0.74295	0.246392
16_marked_dup_metrics.txt:2018lib16	124639	17719814	12756	1322988	97457	0.074759	3.1443	4.533117	3	0.830335	0.240988	2.82584	4.212598	2	0.740641	0.220807
17_marked_dup_metrics.txt:2018lib17	207629	31280048	25046	2429057	176146	0.077797	5.902261	6.245954	5	0.883647	0.596515	5.142908	5.833223	5	0.805548	0.50074
18_marked_dup_metrics.txt:2018lib18	165955	26028490	18625	2027331	145811	0.077998	4.694841	6.09205	4	0.884218	0.465216	4.192057	5.435535	4	0.808311	0.401555
19_marked_dup_metrics.txt:2018lib19	155314	24422861	17483	1906666	139138	0.078178	4.372021	5.344359	4	0.873369	0.42138	3.979754	4.975839	3	0.797217	0.374219
1_marked_dup_metrics.txt:2018lib1	191258	27840034	26195	2688200	195628	0.096697	4.796908	6.294218	4	0.865536	0.473463	4.058949	5.669388	3	0.773374	0.382303
20_marked_dup_metrics.txt:2016lib20	184810	28377742	18414	1694304	0	0.059835	5.564477	6.076198	5	0.878997	0.553056	4.711465	5.623826	4	0.79111	0.449162
21_marked_dup_metrics.txt:2016lib21	175168	26870818	16830	1561479	0	0.058234	5.11561	5.740374	5	0.864899	0.512821	4.467642	5.378369	4	0.774926	0.431053
22_marked_dup_metrics.txt:2018lib22	200705	24681883	23004	1890744	137621	0.076758	5.289499	5.674048	5	0.882853	0.536165	4.051023	5.077868	3	0.795049	0.381293
23_marked_dup_metrics.txt:2018lib23	232710	32567857	30228	2555758	181618	0.078658	6.233439	7.808083	6	0.880731	0.619001	5.033073	6.868684	4	0.794622	0.486603
24_marked_dup_metrics.txt:2016lib24	79080	13658413	6198	814485	0	0.059687	2.869066	4.122008	2	0.80331	0.214719	2.28205	3.596915	2	0.700752	0.154394
25_marked_dup_metrics.txt:2016lib25	186894	30816953	19356	1899779	0	0.061774	5.983124	6.133767	5	0.877009	0.586804	5.140637	5.794219	4	0.793688	0.485243
26_marked_dup_metrics.txt:2018lib26	344751	44335133	52031	3770094	273410	0.085291	8.786598	8.502185	8	0.891172	0.759299	6.932827	7.783436	6	0.808935	0.617103
27_marked_dup_metrics.txt:2018lib27	212270	27846525	26701	2274211	164217	0.081837	5.600495	6.891484	5	0.879317	0.565868	4.429643	6.00101	4	0.790857	0.427409
28_marked_dup_metrics.txt:2018lib28	180235	26478021	21035	1981450	145535	0.074976	5.310149	7.1946	5	0.875297	0.53012	4.242756	6.157419	4	0.790427	0.403035
29_marked_dup_metrics.txt:2018lib29	181013	23064950	19622	1633756	116248	0.07098	4.784182	5.910633	4	0.870745	0.477029	3.724397	5.167038	3	0.779115	0.342753
2_marked_dup_metrics.txt:2016lib2	167481	27893649	18133	1884890	0	0.067696	5.264129	6.601415	5	0.858369	0.512462	4.308049	5.884134	3	0.762768	0.403089
30_marked_dup_metrics.txt:2018lib30	171237	22302440	20707	1875731	138702	0.084245	4.391078	4.869945	4	0.8556	0.418479	3.718276	4.706123	3	0.764264	0.33299
31_marked_dup_metrics.txt:2018lib31	186996	29026544	22060	2259444	164457	0.077969	5.225884	5.93249	5	0.880431	0.533683	4.798218	5.532083	4	0.805077	0.473301
32_marked_dup_metrics.txt:2018lib32	222183	31940595	28627	2700438	195106	0.084699	6.248777	6.509545	6	0.893579	0.620869	5.178803	5.945048	4	0.81704	0.497263
33_marked_dup_metrics.txt:2016lib33	71938	13361746	5329	779381	0	0.058372	2.519376	3.610472	2	0.787938	0.163029	2.250182	3.316656	2	0.700379	0.151081
34_marked_dup_metrics.txt:2016lib34	132500	22684355	10974	1158313	0	0.051155	4.459691	5.258703	4	0.854759	0.432456	3.851393	4.830283	3	0.764181	0.358427
35_marked_dup_metrics.txt:2018lib35	177097	26351309	19784	2005607	143239	0.07623	4.933262	5.702754	4	0.885351	0.496637	4.313935	5.217856	4	0.808949	0.414936
36_marked_dup_metrics.txt:2018lib36	247527	37548157	39713	4308307	326342	0.114891	6.61703	7.263513	6	0.899931	0.650777	5.842116	6.643	5	0.825551	0.554332
37_marked_dup_metrics.txt:2018lib37	213194	27614182	24743	2034789	148461	0.073849	5.782483	6.686601	5	0.883233	0.583323	4.48881	5.812914	4	0.797331	0.431371
38_marked_dup_metrics.txt:2018lib38	243107	33939297	34319	3125927	228274	0.092279	6.468307	7.354389	6	0.885145	0.64502	5.260289	6.505695	5	0.801213	0.513468
39_marked_dup_metrics.txt:2018lib39	214464	29171858	25905	2256527	157197	0.077512	5.874152	6.810797	5	0.897316	0.594231	4.646464	5.901447	4	0.816565	0.45037
3_marked_dup_metrics.txt:2016lib3	142198	22575816	12471	1226660	0	0.05444	4.235542	6.283501	4	0.853032	0.398094	3.482768	5.403244	3	0.752499	0.311385
40_marked_dup_metrics.txt:2018lib40	255575	35969079	36102	3170500	234848	0.088333	7.212709	7.896092	7	0.897421	0.681114	5.643009	6.925085	5	0.820799	0.530854
41_marked_dup_metrics.txt:2018lib41	304942	37261381	40891	2822991	199609	0.076	7.991945	7.764918	7	0.897922	0.708904	6.002453	6.990833	5	0.813376	0.535389
42_marked_dup_metrics.txt:2016lib42	138192	22145603	12194	1242766	0	0.056218	4.597263	5.688403	4	0.857681	0.45076	3.688938	4.944279	3	0.7655	0.339988
43_marked_dup_metrics.txt:2018lib43	364106	43786272	55563	3913250	293183	0.089633	9.062782	8.528444	9	0.905566	0.769364	7.016909	7.620046	6	0.828979	0.619782
44_marked_dup_metrics.txt:2018lib44	299461	38261204	40681	3004828	213517	0.078758	7.926606	7.58835	7	0.895886	0.727748	6.185146	6.805627	5	0.816529	0.57737
45_marked_dup_metrics.txt:2018lib45	299978	37120492	43930	3174758	224758	0.085771	7.568299	7.615502	7	0.882265	0.689113	5.761937	6.929006	5	0.794347	0.51972
46_marked_dup_metrics.txt:2016lib46	238238	37482235	26888	2425647	0	0.064867	7.652164	7.3473	7	0.899351	0.684539	6.160218	6.76915	5	0.819036	0.546534
47_marked_dup_metrics.txt:2018lib47	231949	30491644	28373	2233458	160208	0.073434	6.257078	7.242708	6	0.880704	0.624728	4.926628	6.323539	4	0.796328	0.47735
48_marked_dup_metrics.txt:2016lib48	166768	26383862	16373	1611944	0	0.061213	5.165875	6.141778	5	0.873378	0.515719	4.513276	5.512784	4	0.79288	0.431046
49_marked_dup_metrics.txt:2018lib49	136780	21580434	14758	1597458	114697	0.07413	3.795944	6.40686	3	0.850337	0.332943	3.446909	5.500458	3	0.765242	0.304743
4_marked_dup_metrics.txt:2018lib4	133286	19918249	14082	1513203	108288	0.07607	3.56367	4.997278	3	0.841775	0.306317	3.119596	4.597945	3	0.751535	0.262161
50_marked_dup_metrics.txt:2018lib50	230885	35209149	30567	2859513	200968	0.081382	6.184653	7.634183	6	0.881725	0.607644	5.503696	6.922219	5	0.801869	0.521406
51_marked_dup_metrics.txt:2018lib51	315456	48254512	48558	4260056	302636	0.088497	8.684058	8.497833	8	0.900726	0.760931	7.703546	8.113919	7	0.827197	0.655104
52_marked_dup_metrics.txt:2016lib52	153480	24425053	15206	1558046	0	0.063899	4.565379	5.944492	4	0.858286	0.437763	3.985173	5.394159	3	0.76533	0.366887
53_marked_dup_metrics.txt:2016lib53	143769	23113630	13310	1349073	0	0.058473	4.423356	5.795459	4	0.851713	0.420844	3.843052	5.25231	3	0.756755	0.352103
54_marked_dup_metrics.txt:2016lib54	128927	21348205	11806	1287972	0	0.060426	4.041784	5.200722	3	0.845724	0.374827	3.542893	4.764734	3	0.753694	0.318555
55_marked_dup_metrics.txt:2018lib55	313634	47786134	45336	3811145	273185	0.079966	8.577046	8.49495	8	0.900487	0.754463	7.703312	8.135677	7	0.827782	0.653223
56_marked_dup_metrics.txt:2018lib56	579983	80542166	129251	9916910	739808	0.123485	14.306625	11.656324	14	0.900896	0.842656	12.118523	11.529093	11	0.82822	0.73649
57_marked_dup_metrics.txt:2016lib57	121645	20144994	10240	1110935	0	0.055234	3.707253	5.406051	3	0.831206	0.325004	3.32091	4.90515	2	0.73717	0.287571
58_marked_dup_metrics.txt:2018lib58	287892	40173493	37811	2888521	203499	0.072113	8.439121	8.252825	8	0.903439	0.736997	6.54827	7.372231	6	0.831375	0.586322
59_marked_dup_metrics.txt:2018lib59	312506	45058758	45979	3682869	261117	0.081961	9.237048	8.841803	9	0.899167	0.774	7.228157	7.937532	6	0.827768	0.635341
5_marked_dup_metrics.txt:2016lib5	204365	33120061	22509	2078252	0	0.062895	5.988621	7.540492	5	0.867148	0.575893	5.084766	6.758244	4	0.774979	0.471696
60_marked_dup_metrics.txt:2018lib60	360939	52972999	56056	4492854	322692	0.085053	10.547408	9.402937	10	0.912395	0.804907	8.488527	8.710546	8	0.842751	0.681644
61_marked_dup_metrics.txt:2018lib61	400299	57976557	67768	5108321	356115	0.088389	10.535309	9.89522	10	0.890109	0.799716	8.697573	9.357668	8	0.812774	0.681303
62_marked_dup_metrics.txt:2018lib62	336571	51199590	51451	4152879	293588	0.081347	9.423347	9.254328	9	0.899574	0.782471	7.904606	8.707694	7	0.823102	0.663404
63_marked_dup_metrics.txt:2018lib63	416784	61017235	72037	5413189	378957	0.089002	11.008694	10.13829	11	0.891301	0.809068	9.117408	9.679269	8	0.814845	0.693539
64_marked_dup_metrics.txt:2018lib64	224636	33561345	27788	2376859	163742	0.070998	6.258724	7.742735	6	0.875599	0.623925	5.185745	6.931924	5	0.790766	0.501655
65_marked_dup_metrics.txt:2018lib65	324641	48029302	50970	4294478	308684	0.089641	9.027403	8.92614	9	0.88888	0.771431	7.530378	8.345933	7	0.807553	0.649789
66_marked_dup_metrics.txt:2018lib66	444845	55731084	76772	4395833	301376	0.079248	10.620079	9.606152	9	0.905399	0.773472	8.908375	9.912244	7	0.829774	0.632666
67_marked_dup_metrics.txt:2018lib67	240660	35077314	32034	2834336	199103	0.080981	6.40349	6.871199	6	0.885697	0.632209	5.500689	6.443804	5	0.802865	0.523624
68_marked_dup_metrics.txt:2018lib68	353243	44831722	59867	3608434	253689	0.080838	7.709199	9.061804	6	0.890173	0.588528	7.325862	9.600781	5	0.815543	0.522812
69_marked_dup_metrics.txt:2018lib69	312561	41453270	47293	3656951	258581	0.088456	8.063013	7.875685	7	0.891189	0.701713	6.500383	7.429731	5	0.808243	0.555957
6_marked_dup_metrics.txt:2016lib6	135149	22300083	12662	1306108	0	0.058676	4.171233	6.096316	4	0.838694	0.389186	3.465839	5.320083	3	0.738564	0.308202
70_marked_dup_metrics.txt:2018lib70	267099	39605000	36145	2923816	202533	0.074031	6.985563	6.629006	6	0.891347	0.650519	6.511854	6.958564	5	0.81445	0.567425
7_marked_dup_metrics.txt:2018lib7	126330	20513422	13796	1539812	105215	0.075168	3.417478	6.664779	3	0.830782	0.274798	2.868319	5.596141	2	0.735266	0.221841
8_marked_dup_metrics.txt:2016lib8	170904	28648357	17013	1695414	0	0.0593	5.319147	6.736656	5	0.87017	0.513241	4.567466	6.102953	4	0.778982	0.419482
9_marked_dup_metrics.txt:2016lib9	192778	27673956	15342	951987	0	0.034557	5.73522	7.441989	5	0.866644	0.564028	4.437899	6.368466	4	0.768018	0.423293
